# Supplementary material for: Prevalence of food insecurity amid COVID-19 lockdowns and sociodemographic indicators of household vulnerability in Harar and Kersa, Ethiopia
Source: BMC Nutr. 2024 Jan 9;10:7. doi: 10.1186/s40795-023-00815-9 (PMC10777627; doi:10.1186/s40795-023-00815-9)
Supplement: Supplementary file 1 — Additional file 1: Supplementary Methods. Wealth Index Generation. Supplementary Methods. Survey Instrument. [file 40795_2023_815_MOESM1_ESM.zip]

Archive with 2 entries (2 files):
- COVID_CHAMPS_Instrument.pdf
- Supplement.docx
